# Supplementary material for: Finding the First Potential Inhibitors of Shikimate Kinase from Methicillin Resistant Staphylococcus aureus through Computer-Assisted Drug Design
Source: Molecules. 2021 Nov 8;26(21):6736. doi: 10.3390/molecules26216736 (PMC8587801; doi:10.3390/molecules26216736)
Supplement: Supplementary file 1 [file molecules-26-06736-s001.zip]

Archive with 1 entries (1 files):
- molecules-1456799-supplementary.pdf
